# Supplementary material for: Autism and intellectual disability due to a novel gain-of-function mutation in UBE3A
Source: J Hum Genet. 2025 May 2;70(8):439–42. doi: 10.1038/s10038-025-01343-z (PMC12289519; doi:10.1038/s10038-025-01343-z)
Supplement: Supplementary file 2 — Supplementary Table 1 [file 10038_2025_1343_MOESM2_ESM.xlsx]

## Sheet: Sheet1
	Current Study		From Weston et al., 2021
	Individual 1	Individual 2	Individual 1	Individual 2	Individual 3	Individual 4	Individual 5	Individual 6	Individual 7	Individual 8	Individual 9	Individual 10	Individual 11
Mutation (NM_130838.1) (NM_130838.4 in Weston et al., 2021)	c.2201T>C	c.2201T>C	c.2359A>G	c.2359A>G	c.2359A>G	c.2359A>G	c.2176_2178delTTA	c.2176_2178delTTA	c.2176_2178delTTA	c.2402T>A	c.1561G>A	c.1546C>T	c.2263G>A
Protein (NP_001361390.1)	L734S	L734S	T787A	T787A	T787A	T787A	L726Δ	L726Δ	L726Δ	L781H	A521T	R516W	G755S
Approximate Age at Investigation	13	21	22	13	Teens	Early 40s	16	17	14	7	N.D.	16	5
Inheritance	Maternal	Maternal	Maternal	Maternal	N.D.	N.D.	Maternal	Maternal	Maternal	Maternal	Maternal	N.D.	Undetermined; mother did not carry mutation, father not tested
Seizures	No	No	Yes	N.D.	Yes, intractable epilepsy, diagnosed with Lennox-Gastaut syndrome	Yes, intractable migraine with localization-related epilepsy	Yes	No	No	Yes, complex seizures, intractable epilepsy	Yes	Yes, complex seizures, intractable epilepsy	Yes
Intellectual/Learning Disability	Yes	Yes	Yes	Yes	N.D.	N.D.	Yes, severe	Yes, cognitive ability equivalent to 4 years of age	Yes, has an individual learning plan in school	Yes, cannot read, cannot perform arithmetic	N.D.	Yes	N.D.
Motor Delays	Independent ambulation at 20 months old	Independent ambulation at 2 years old	Yes	N/A	N.D.	N.D.	Yes, quadriplegic cerebral palsy, muscle atrophy	Yes, delayed walking	No	Yes, delayed walking	N.D.	Yes	N.D.
Speech Delays	Limited expressive language composed of short phrases at time of evaluation	First words by 19 months	Yes, Non-verbal	Yes, Non-verbal until age 4	N.D.	N.D.	Yes	Yes, possesses limited speech	No	N.D.	N.D.	Non-verbal	N.D.
Ataxic Gait	No	No	N.D.	N.D.	N.D.	N.D.	N.D.	N.D.	N.D.	N.D.	N.D.	N.D.	N.D.
Tremors	No	No	N.D.	N.D.	N.D.	N.D.	N.D.	N.D.	N.D.	N.D.	N.D.	N.D.	N.D.
Unprovoked Laughter	No	No	N.D.	N.D.	N.D.	N.D.	N.D.	N.D.	N.D.	N.D.	N.D.	N.D.	N.D.
Hypotonia	Yes	No	Yes	N.D.	N.D.	N.D.	N.D.	N.D.	N.D.	Yes	N.D.	N.D.	N.D.
Prenatal Feeding Difficulties	N.D.	N.D.	Yes	N.D.	N.D.	N.D.	G-tube dependent	N.D.	N.D.	Yes	N.D.	Yes	N.D.
Microcephaly	Borderline (Z = -1.75 on Nellhaus curves)	Borderline (Z = -1.55 on Nellhaus curves)	N.D.	N.D.	N.D.	N.D.	N.D.	N.D.	N.D.	N.D.	N.D.	N.D.	N.D.
Short Stature	Yes (Z = -3.99 on CDC curves)	Yes (Z= -3.78 on CDC curves)	Yes	N.D.	N.D.	N.D.	N.D.	N.D.	N.D.	N.D.	N.D.	N.D.	N.D.
Behavioral Abnormalities	Anxiety with ASD	Mild inattention, schizophrenia	ASD	ASD	N.D.	N.D.	N.D.	ADHD, lacks the ability to understand consequences	ADHD	ASD; mild sensory issues with light, echolalia, head-banging	N.D.	ASD	N.D.
Other Abnormalities	A long nose, deep-set eyes, retrognathia, upper back kyphosis, flesh-colored papules on his knuckles, chronic thrombocytosis, strabismus	Ptosis, retrognathia, cervical kyphosis with lumbar lordosis, ventricular septal defect surgically repaired in infancy, cool/red hands, lower extremity hyperreflexia, strabismus, developed schizophrenia after the initial evaluation	Failure to thrive and global developmental delay noted	N.D.	N.D.	N.D.	Pectus carinatum deformity, severe thoracolumbar scoliosis, thoracic kyphosis	Pyloric stenosis	None	Feeding difficulties, mitochondrial dysfunction, normocytic anemia, GERD	Developmental delay	Small choroidal cyst, mild tibial torsion	Developmental delay
Other Genetic Abnormalities	No	No	N.D.	N.D.	N.D.	N.D.	N.D.	Heterozygous for pathogenic mutation in ADAR1 (P193A)	N.D.	Heterozygous WFS1 R456H VUS and heterozygous SPG7 VUS identified; also determined to possess a pathogenic mutation in STXBP1	N.D.	N.D.	N.D.
Additional Notes	Sibling to Individual 2 in the current study; has two unaffected siblings who do not carry the mutation. Mother received academic support briefly until high school.	Sibling to Individual 1 in the current study; has two unaffected siblings who do not carry the mutation. Mother received academic support briefly until high school.	Sibling to Individual 2 in Weston et al; has an unaffected sibling who does not carry the mutation. Mutation not found in maternal grandmother.	Sibling to Individual 1 in Weston et al; has an unaffected sibling who does not carry the mutation. Mutation not found in maternal grandmother.	N.D.	N.D.	Osteoporosis	Sibling to Individual 5 in Weston et al; has an unaffected sibling who does not carry the mutation	Half-sibling to Individual 5 in Weston et al.	No growth delays observed	Mutation inherited from unaffected mother who has a family history of seizures	Patient was adopted. Was diagnosed with Fetal Alcohol Syndrome	N.D.
